# Supplementary material for: World Allergy Organization (WAO) Diagnosis and Rationale for Action against Cow’s Milk Allergy (DRACMA) Guideline update – XIV – Recommendations on CMA immunotherapy
Source: World Allergy Organ J. 2022 Apr 23;15(4):100646. doi: 10.1016/j.waojou.2022.100646 (PMC9061625; doi:10.1016/j.waojou.2022.100646)
Supplement: Multimedia component 6 [file mmc6.xlsx]

## Sheet: Included studies
		Study	Study registration number and other publications from the same study	№	Mean age	Age range	Diagnosis of CMA	Baseline milk tolerance	Intervention 1	Intervention 2	Target dose of milk during intervention	Minimum tolerated dose of milk defining unresponsiveness
		RCTs
		De Schryver 2019	NCT03644381	52	12 y	6-18 y	SBOFC	<200 ml	whole milk OIT	elimination diet	300 ml	NA
			Torabi 2016 A
			Torabi 2016 B
			Torabi 2017
		Gabrielli 2018	–	21	14 y	NR	NR	NR	whole milk OIT	NR	300 ml	NR
		Filho 2015	–	23	NR	NR	SPT ± sIgE + history	NR	whole milk OIT	placebo	NR	NR
		Lee 2013	–	31	NR	7-12 m	DBPCFC + history	0.5ml	whole milk OIT	elimination diet	200ml	200 ml
		Longo 2008	Mazer 2009	60	8 y	5-17 y	DBPCFC	<0.8 ml	whole milk OIT	elimination diet	150ml	150 ml
		Maeda 2021	–	28	5.5 y	3-12 y	DBPCFC ± sIgE + history	4.6 ml (intervention arm); 3.6 ml (control arm)	whole milk OIT	elimination diet	100 ml	NA
		Martorell 2011	Martorell 2010	60	2 y	2-3 y	DBPCFC	<20 ml	whole milk OIT	elimination diet	200ml	200 ml
		Morisset 2007	–	60	2 y	1-7 y	OFC ± SPT ± sIgE	>60 ml	whole pasteurized milk OIT	elimination diet	250ml	200 ml
		Pajno 2010	Pajno 2009 A	30	10 y	4-13 y	DBPCFC + history +sIgE +SPT + CAP-RAST	<30 ml	whole milk OIT	placebo (soy milk)	200ml	200 ml
			Pajno 2009 B
			Calminiti 2009
			Calminiti 2009 Abs
		Patriarca 1998	–	11	8 y	4-14 y	DBPCFC ± SPT ± sIgE + history	NR	whole milk OIT	elimination diet	100ml	NR
		Salmviesi 2013	Paassilta 2010	28	10 y	7-13 y	OFC ± history	<160 mg milk protein (5 ml)	fresh pasteurized milk (2.5%)	placebo (oat, rice or soy milk)	200 ml	NR
			Paassilta 2016
		Skripak 2008	Keet 2013	20	10 y	6-16 y	DBPCFC	<75 ml	whole milk OIT	placebo	76ml	NR
		Dantzer 2021	–	30	11 y (median)	3-18 y	DBPCFC ± SPT ± sIgE + history	88 mg baked milk protein	baked milk OIT	placebo (tapioca flour)	4044 mg	NR
		Observational studies
		Alvarez-Perea 2014 A	Alvarez-Perea 2014 B	58	4 y (median)	1-10 y	NR	NR	milk OIT	NA	NR	NR
		Alvaro 2012	Alvaro 2011	66	8y	5-16y	DBPCFC	NR	whole milk	–	200 ml	150 ml
		Alves-Correia 2018	–	5	8.7	6-10y	history	NR	milk OIT	–	NR	200 ml
		Amat 2017 A	Amat 2017 B	18	4 y (median)	3-7 y (IQR)	OFC + sIgE	119 mg	milk OIT	NA	2720 mg	NR
		Aquilante 2018	–	28	8.5y (median)	NR	sIgE + history	NR	milk OIT	–	120-200ml	200 ml
		Arasi 2019 A	Arasi 2019 B	39	8.9 y	4-18 y	OFC + sIgE	13.2 mg (median)	milk OIT	NA	200 ml	200 ml
		Babaie 2017	IRCT2013080814305N1	18	6.9	2019-03-01	history ± OFC	NR	fresh milk OIT	–	120 ml	NR
		Barbi 2011	Barbi 2012	209	6.5 y	3-22 y	OFC + sIgE + history	NR	milk OIT	NA	20 ml (250 ml in follow-up study)
		Bellon 2018	Bellon 2018 A	108	6.4y (median)	2-16y	history + OFC	NR	milk OIT	–	3600 mg (108 ml)	NR
			Bellon 2018 B
			Bellon 2018 C
		Berti 2019	–	73	7.3m	3-11m	SPT + sIgE + history	NR	milk OIT	–	150ml	NR
		Blumchen 2010	–	12	NR	NR	NR	30 ml	milk OIT	NA	120 ml	NR
		Bonito Vitor 2009	–	10	NR	NR	OFC + sIgE + history	NR	milk OIT	NA	200 ml	200 ml
		Carraro 2012	–	30	5.4 y	0-12 y	OFC	NR	milk OIT	NA	200 ml	200 ml
		Cianferroni 2017	–	11	9.18 y	6-13 y	DBPCFC	0.29 g CMP	milk OIT	NA	8 g CMP	8 g CMP
		Dahmane 2020	–	38	8.2 y	3-14.5 y	DBPCFC	22.5 ml	milk OIT and baked milk OIT (all participants started with baked milk, but the latter was progressively replaced with fresh allergen)	NA	200 ml	200 ml
		Demir 2020	Demir 2012	42	40 m	3-13y	SPT + sIgE	NR	milk OIT	NR	NR	NR
			Demir 2014
			Demir 2017
		De Schryver 2019 B	De Schryver 2019 A (RCT)	52	12 y	6-18y	SBOFC	<200 ml	whole milk OIT	elimination diet	300 ml	NA
		De la Fuente 2020	–	277	8.2 y	6-21 y	History	NR	milk OIT	NA	NR	NR
		Ebrahimi 2016	IRCT2015041621793N1	14	4.8	3.5-7	history + DBPCFC	NR	fresh milk	–	NR	200 ml
			Ebrahimi 2017
			Ebrahimi 2016 Abs
		El Badawy 2017	–	76	NR	NR	DBPCFC	>10 mg MP (0.3 ml)	milk OIT	elimination diet	120ml	NR
		Echeverría-Zudaire 2016	–	97	NR	NR	NR	NR	milk OIT	NA	NR	NR
		Elizur 2015 A	Elizur 2014 Abs	101	13y	NR	OFC	10mg MP (0.3 ml)	Whole milk (3%) or powdered formula	NA	7200 mg (216 ml)	NR
		Elizur 2015 B	Elizur 2014 Abs	93	12y		OFC ± SPT ±sIgE ± history		Whole milk (3%) or powdered formula		7200 mg (216 ml)	NR
		Elizur 2016	NCT01999387	197	7.8y	3-27y	OFC ± SPT ±sIgE ± history	NR	Whole milk (3%) or powdered formula	NA	7200 mg (216 ml)	NR
			Elizur 2015 Abs
		Englund 2013	–	81	NR	NR	NR	NR	milk OIT	NA	200 ml	200 ml
		Epstein Rigbi 2017	NCT02375360	82	5y	4-12y	OFC ± SPT ±sIgE ± history	NR	milk, peanut, egg	–	7200 mg (216 ml)	7200 mg milk protein (216 ml)
		Farmakas 2009	–	5	7.1 y	5-11 y	NR	NR	milk OIT	NA	120ml	NR
		Ferreira Martins 2019	–	46	NR	NR	History	NR	milk OIT	NA	NR	NR
		Flor de Lima 2013	–	27	6.6 y	NR	OFC	NR	milk OIT	NA	200 ml	200 ml
		Gallucci 2010	–	10	NR	NR	NR	NR	milk OIT	NA	75 ml
		Garcia-Ara 2013	NCT01641731	55	7y	NR	NR		milk OIT	NR	200 ml	200 ml
		Garcia-Lirio 2018	–	19	7.5y	NR	DBPCFC + history +sIgE +SPT	NR	milk, egg OIT	–	200ml	200ml
		Goldberg 2015	Goldberg 2014	15	9.5 y	6.5-13 y	OFC	19.8 ml	Baked milk OIT	NA	480 mg	1300 mg
		Gómez García 2019	–	80	7 y	NR	History	NR	milk OIT	NA	200 ml	200 ml
		González Jiménez 2013	–	18	5.9 y	3-14y	OFC	1ml	fresh milk	–	200 ml	200ml
		Gruzelle 2020	–	64	4.8 y	2-16 y	OFC	3.4 ml	Baked milk OIT	NA	100 ml	100 ml
		Hague 2014	–	60	NR	NR	History	NR	milk OIT	NA	8000 mg CMP	NR
		Hayashi 2011	–	46	8.9 y	NR	History	NR	milk OIT	NA	200 ml	NR
		Hirayama 2016	–	32	NR	NR	DBPCFC	NR	milk OIT	–	200 ml	NR
		Indiveri 2017	–	8	12.1 y	4-24 y	NR	NR	milk OIT	NA	NR	NR
		Kameda 2017	–	32	NR	5-15 y	History	NR	milk OIT	NA	200 ml	NR
		Kando 2012	–	8	NR	NR	NR	NR	milk OIT	NA	200 ml	NR
		Kaneko 2010	–	10	7.8y	4-14 y	history ± DBPCFC ± sIgE	NR	fresh milk	–	100 ml	NR
		Katz 2015	–	192	NR	> 4 y	sIgE	NR	milk OIT	NA	7200 mg CMP	NR
		Kauppila 2019	Salmivesi 2013	296	NR	5-17y	OFC	NR	milk OIT	elimination diet	200ml	200ml
			Kauppila 2017
			Kuitunen 2015
			Paassilta 2016
			Savilahti 2014AB
		Ke 2019	–	79	NR	NR	History	NR	milk OIT	NA	300 ml	NR
		Kivisto 2015	–	74	9.1y	5-15y	OFC	NR	milk OIT	NA	200 ml	NR
		Kloepfer 2008	Longo 2008 (RCT)	60	8y	5-17y	DBPCFC	<0.8 ml	whole milk	elimination diet	150ml	150 ml
		Kuitunen 2015	–	76	9y	5-17 y	OFC	NR	fresh milk	–	200 ml	200ml
		Kunizaki 2018	–	55	8.7 y (median)	NR	NR	NR	milk OIT	NA	6.5 g CMP	NR
		Levy 2014	Levy 2012	280	7.5	4-27 y	OFC ± SPT ±sIgE ± history	NR	fresh milk	–	7200 mg MP (216 ml)	160ml
			Lomas 2014
			Goldberg 2019
		Longo 2012	–	122	4	1-14 y	OFC ± SPT ±sIgE ± history	>5 ml	fresh milk	–	150 ml	NR
		Luyt 2014	Luyt 2013	50	10.3y (median)	5-16 y	OFC with baked milk ± history	did not tolerate baked milk	fresh milk	–	250 ml	250ml
		Mack 2017	–	5	9.8 y	5-13 y	OFC	NR	milk OIT	NA	250 ml	NR
		Manabe 2019	–	30	13.4 y	12-16 y	OFC	202 mg CMP	milk OIT	NA	NR	NR
		Mantyla 2018	Kauppi 2014	10	32y	18-64y	OFC± history ±sIgE	NR	milk OIT	–	NR	NR
		Martinez-Botas 2015	–	32	5.6y	4-13y	DBPCFC + SPT + sIgE	NR	fresh milk	elimination diet	200 ml	200ml
		Meglio 2004	Meglio 2008	21	6 y (median)	6-10y	history ± DBPCFC	NR	fresh milk (whole milk)	–	200 ml	200ml
		Miura 2021	Miura 2018 Abs	49	7.2y	5.6-9.4y	OFC	≤3ml	milk OIT	elimination diet	25ml	25 ml
		Moreno 2019	–	80	7 y	NR	NR	NR	milk OIT	NA	200 ml	NR
		Mori 2010	–	50	7 y	3-16 y	history	NR	fresh milk	–	100ml	NR
		Mori 2017	–	82	7 y (median)	2-18 y	SPT	NR	milk OIT	NA	100-150 ml	NR
		Mota 2018	–	42	NR	2-18 y	history ± SPT ± sIgE	NR	fresh milk OIT	–	200 ml	NR
		Nachshon 2020	Nachson 2020 Abs	710	7.5 y (median)	5.2-11.1 (IQR)	history	NR	milk OIT	NA	7200 mg CMP	7200 mg CMP
			Nachson 2016
		Nagakura 2020	Nagakura 2020 Abs	16	6.1 y (median)	5.3-10.8 y	DBPCFC	≤0.75 mL: 10 (63%); >0.75 mL: 6 (38%)	milk OIT	NA	3 ml	NR
		Nagaraju 2020	–	5	4.7 y	NR	OFC + SPT + sIgE + History	3.5 ml	milk OIT	NA	200 ml	100 ml
		Narisety 2009	Skripak 2008 (follow-up)	20	10y	6-16y	DBPCOFC	<75 ml	milk OIT	placebo	76ml	NR
		Natsume 2019	–	7	NR	1-9 y	OFC	<10ml	milk OIT	–	NR	NR
		Navakova 2011	–	10	NR	6-10 y	OFC	NR	milk OIT	–	200 ml
		NCT01162473	Meglio 2004	25	9	6-13 y	OFC	NR	milk protein powder	–	23 ml	NR
			Zapatero 2008
		Ogura 2012 B	Ogura 2012 A	35	6	NR	OFC	NR	milk OIT	–	200 ml	NR
		Ogura 2020 A	Ogura 2020 B	13	6.4 y (median)	3-15 y	OFC	510 mg	100%-dose milk OIT	NA	100 ml	100 ml
		Ogura 2020 B	Ogura 2020 A	13	7.6 y (median)	3-15 y	OFC	425 mg	25%-dose milk OIT	NA	100 ml	100 ml
		Ono 2018	–	34	NR	NR	OFC	2g (0.06 ml)	milk OIT	–	200ml	NR
		Ortega-Camarero 2012	–	5	11.6 y	6-16 y	OFC	57.8 ml	milk OIT	–	200ml	NR
		Paassilta 2016	NCT01361347	26	10.3y	6-15y	history ± SPT ± sIgE	NR	milk OIT	placebo	200 ml	200ml
			Salmivesi 2013
		Pajno 2013	Pajno 2013 Abs	45	NR	4-13y	DBPCOFC ± SPT ± sIgE + history	NR	milk OIT	–	200 ml	200ml
			Pajno 2013 A
			Pajno 2013 B
			Pajno 2014
		Palhinha 2019	–	44	8.9 y (median)	1-20 y	OFC	NR	milk, yogurt and baked milk OIT	NA	200 ml	200 ml
		Patriarca 2002	–	8	9y	5-15y	DBPCOFC ± SPT ± sIgE + history	NR	fresh milk	elimination diet	120 ml	NR
		Patriarca 2007	–	23	NR	4-13y	DBPCOFC ± SPT ± sIgE + history	NR	fresh milk	elimination diet	130 ml	130ml
		Perezabad 2017	Perezabad 2017 Abs	20	4.3y	1-11y	history ± SPT ± sIgE	NR	fresh milk (semi-skimmed)	–	200 ml	200ml
		Petrakis 2019	–	20	6.9 y	2-11 y	sIgE	NR	milk OIT	NA	> 120 ml	120 ml
		Poza-Guedes 2015	Poza-Guedes 2014	27	NR	2-17 y	History	NR	milk OIT	NA	250 ml	NR
		Reche 2011	–	20	3 m	NR	NR	NR	milk OIT	elimination diet	NR	NR
		Rios 2018	–	51	NR	NR	history of anaphylaxis to CM	NR	milk OIT	–	300ml	NR
		Rodriguez-Alvarez 2010	Rodriguez-Alvarez 2009	25	NR	> 4 y	DBPCFC	NR	milk OIT	NA	200 ml	200ml
		Saltzman 2012	–	13	9.3 y	6-17 y	History	NR	milk OIT	NA	237 ml
		Sanchez-Garcia 2012	Sanchez-Garcia 2011	105	6.4 y	2-18 y	OFC + sIgE	10 ml	milk OIT	NA	200 ml	200ml
		Sato 2016	–	87	9.1 y	NR	DBPCFC	NR	Rush milk OIT	–	200 ml	200 ml
		Savilahti 2014 A	–	40	NR	6-17 y	OFC ± history + SPT ± sIgE	NR	milk OIT	–	200 ml	200ml
		Savilahti 2014 B		32	NR	6-17 y	OFC ± SPT ± sIgE	NR	milk OIT	–	200ml	NR
		Shibata 2013	Shibata 2011 A	45	5.5 y	NR	OFC	3.25 ml	milk OIT	elimination diet	200ml	200ml
			Shibata 2011 B
		Skripak 2008 B	Skripak 2008	20	NR	6-21y	SPT ± sIgE + OFC	NR	non-fat powdered milk	placebo	15ml	NR
		Staden 2008	–	9	7 y (median)	3-14 y	DBPCOFC	NR	milk OIT	–	120 ml	NR
		Sugimoto 2012	–	43	NR	NR	NR	NR	milk OIT	NA	200 ml	NR
		Sugiura 2020	–	50	5 y (median)	4-7 y (IQR)	OFC	1.7 g CMP	milk OIT	elimination diet	tailored on patient risk	tailored on patient risk
		Takahashi 2016	Takahashi 2013	48	8 y (median)	5-18y	OFC + sIgE + history	1.7 g CMP	microwaved milk OIT	–	200 ml	200ml
		Takaoka 2020	Takaoka 2019 A	33	9 y	NR	OFC	< 10 ml	milk OIT	NA	200 ml	NR
			Takaoka 2019 B
		Valenca 2016 (no outcomes of interest)
		Vazquez 2011	–	40	10.6 y (median)	NR	History of Anaphylaxis	2.5 ml	milk OIT	NA	200 ml	NR
		Vazquez-Ortiz 2013	–	81	9.6y	5-18y	DBPCOFC + SPT + sIgE + history	NR	milk OIT	–	200 ml	200ml
		Wasserman 2018	–	103	NR	NR	NR	NR	NR	NR	NR	NR
		Weinbrand-Goichberg 2016 (no outcomes of interest)
		Wood 2016	NCT01157117	29	9.5 y (median)	7-32y	SPT ± sIgE + DBPCFC	10mg of MP ( (0.3 ml)	non-fat powdered milk	–	300ml	300ml
			Fischmeyer-Guerrerio 2017
			Kim 2014
			Suarez-Farina 2018
			Suarez 2016
		Yanagida 2010	–	19	NR	> 6 y	DBPCFC	8.1 ml	milk OIT	NA	200 ml	NR
		Yanagida 2015	Yanagida 2015 Abs	37	NR	NR	OFC	3 ml	fresh milk OIT	–	25 ml	NR
		Yonekura Anagusko 2019	–	6	NR	NR	NR	NR	NR	NR	NR	NR
		Zapatero 2008	–	18	5y	4-8y	OFC + sIgE + SPT	NR	milk OIT	–	200-250ml	200-250ml
		Zhao 2019A	Zhao 2019B	16	13 y (median)	NR	OFC + SPT + history	NR	milk OIT	–	200 ml	NR
