# Supplementary material for: World Allergy Organization (WAO) Diagnosis and Rationale for Action against Cow’s Milk Allergy (DRACMA) Guideline update – XIV – Recommendations on CMA immunotherapy
Source: World Allergy Organ J. 2022 Apr 23;15(4):100646. doi: 10.1016/j.waojou.2022.100646 (PMC9061625; doi:10.1016/j.waojou.2022.100646)
Supplement: Multimedia component 7 [file mmc7.xlsx]

## Sheet: Foglio1
Title		Authors		Published Year		Journal	Volume	Issue	Pages		Exclusion reason
A new protocol for specific oral tolerance induction in children with IgE mediated cow's milk allergy		Caminiti, L.; Passalacqua, G.; Barberi, S.; Vita, D.; Barberio, G.; Pajno, G.				Allergy: European Journal of Allergy and Clinical Immunology	64		167		Exclusion reason: Duplicate
Dietary baked milk accelerates the resolution of cow's milk allergy in children		Kim, J. S.; Nowak-Wegrzyn, A.; Sicherer, S. H.; Noone, S.; Moshier, E. L.; Sampson, H. A.				Journal of Allergy & Clinical Immunology	128	1	125-131.e2		Exclusion reason: Wrong intervention
Increased Tolerance to Less Extensively Heat-Denatured (Baked) Milk Products in Milk-Allergic Children		Nowak-Wegrzyn, A.; Lawson, K.; Masilamani, M.; Kattan, J.; Bahnson, H. T.; Sampson, H. A.				The Journal of Allergy & Clinical Immunology in Practice	6	2	486-495.e5		Exclusion reason: Wrong intervention
Increasing tolerance to less extensively heat-denatured (baked) milk products in milk-allergic children		Nowak-Wegrzyn, A. H.; Strong, B. D.; Fern; ez, K.; Bahnson, T.; Sampson, H. A.		2015		Journal of allergy and clinical immunology	135	2	AB234		Exclusion reason: Wrong intervention
Specific Oral Tolerance Induction to Cow's Milk Allergy		Nct		2010		https://clinicaltrials.gov/show/NCT01199484					Exclusion reason: Study protocol
Single practice, five-year experience treating food allergy with oral immunotherapy (FOIT): Successes and failures		Pence, D. M.; Hague, A. R.; Wasserman, R. L.; Sugerman, R. W.; Silvers, S. K.				Journal of Allergy and Clinical Immunology	133	2	AB105		Exclusion reason: Wrong population
Single practice six-year experience treating food allergy with oral immunotherapy		Pence, D. M.; Hague, A. R.; Wasserman, R. L.; Sugerman, R. W.; Silvers, S. K.				Journal of Allergy and Clinical Immunology	135	2	AB27		Exclusion reason: Insufficient reporting
Benefits of oral immunotherapy in 135 French children with severe food allergies to cow's milk or hen's egg		Gruzelle, V.; Chabbert-Broue, A.; Martin-Blondel, A.; Michelet, M.; Juchet, A.		2020		World Allergy Organization Journal		8			Exclusion reason: Wrong intervention
Primary eosinophilic gastrointestinal disorders after food oral immunotherapy		Fern; ez, S. F.; Rayo Fern; ez, A. I.; Zudaire, L. E.; Rodriguez, R. C.; Martinez, B. B.; Gonzalez, A. T.; Archidona, C. M.; Dominguez, L. G.				Journal of Pediatric Gastroenterology and Nutrition	62		117		Exclusion reason: Wrong population
Life-threatening anaphylaxis to egg and milk oral immunotherapy in asthmatic teenagers		Vazquez-Ortiz, M.; Alvaro, M.; Piquer, M.; Giner, M. T.; Dominguez, O.; Lozano, J.; Jimenez-Feijoo, R.; Cambra, F. J.; Plaza, A. M.				Annals of Allergy, Asthma, & Immunology	113	4	482-4		Exclusion reason: Case series < 5 pts
Specific oral tolerance induction for milk allergy		Farmakas, N.; Piskou, K.; Douladiris, N.; Manousakis, M.; Papadopoulos, N.				Allergy: European Journal of Allergy and Clinical Immunology	64		373		Exclusion reason: Duplicate
Changes in casein component-specific antibody levels during oral immunotherapy for milk allergy		Naito, M.; Matsui, T.; Tagami, K.; Tanaka, K.; Kawai, N.; Yamada, C.; Ito, K.; Izumi, H.				Pediatric Allergy & Immunology	31	4	421-424		Exclusion reason: No relevant outcome
Oral desensitisation in cow milk allergy: immunological findings		Patriarca, G.; Buonomo, A.; Roncallo, C.; Del Ninno, M.; Pollastrini, E.; Milani, A.; De Pasquale, T.; Gasbarrini, G.; Schiavino, D.; Nucera, E.				Int J Immunopathol Pharmacol	15	1	53-58		Exclusion reason: Case series < 5 pts
Elevated serum adipsin may predict unsuccessful treatment for cows' milk allergy but other biomarkers do not		Salmivesi, S.; Paassilta, M.; Huhtala, H.; Nieminen, R.; Moilanen, E.; Korppi, M.				Acta Paediatrica	107	2	328-332		Exclusion reason: No relevant outcome
Possible eosinophilic esophagitis induced by milk oral immunotherapy		Sanchez-Garcia, S.; Rodriguez Del Rio, P.; Escudero, C.; Martinez-Gomez, M. J.; Ibanez, M. D.				Journal of Allergy & Clinical Immunology	129	4	1155-7		Exclusion reason: Case series < 5 pts
Single practice five year experience treating food allergy with oral immunotherapy (FOIT): Effect on antigen specific IgE (asIgE)		Silvers, S. K.; Hague, A. R.; Pence, D. M.; Sugerman, R. W.; Wasserman, R. L.				Journal of Allergy and Clinical Immunology	133	2	AB105		Exclusion reason: Wrong population
Examination of the long-term effect of oral immunotherapy in children with cow's milk allergy		Suzuki, R.; Sekiguchi, Y.; Sagara, N.; Aota, A.; Akashi, K.; Katsunuma, T.				Allergy: European Journal of Allergy and Clinical Immunology	75		308		Exclusion reason: No relevant outcome
Early immunologic shifts occurring in cows milk (CM) oral immunotherapy (OIT)		Rios, J. L.; Neto, A. A.; De Carvalho Loyola, F.; Da Venda, M. A.; Andrade, A. O. R.; Santos, C. O.		2018		Journal of Allergy and Clinical Immunology	141		AB264		Exclusion reason: No relevant outcome
Eosinophilic esophagitis: A possible long term complication of immunotherapy for cow's milk allergy		Remedios, C.; Garcia, C.; Gomez, E.; Garcia, R.; De La Roca, F.; Rodriguez, J.; Feo, F.; Segade, J.; Galindo, P.; Alfaya, T.; Mendez, Y.				Allergy: European Journal of Allergy and Clinical Immunology	69		428		Exclusion reason: Case series < 5 pts
Cow's milk specific IgE and IgA as a predictor of outcome in oral immunotherapy (VAC9P.1067)		Rahman, T.; Lejtenyi, D.; De Schryver, S.; Fiter, R.; Piccirillo, C.; Ben-Shoshan, M.; Mazer, B.		2015		Journal of Immunology. Conference: 102nd Annual Meeting of the American Association of Immunologist, IMMUNOLOGY	194	1			Exclusion reason: No relevant outcome
Safety of oral immunotherapy in addition to omalizumab in patients with severe allergy to cow's milk proteins		Paz, L. F.; Barranco, R. M.; Fern; ez Crespo, J. F.; Del Carmen Dieguez, M.				Journal of Allergy and Clinical Immunology	143		AB276		Exclusion reason: Wrong intervention
Safety of daily food introduction in food allergic children with high reaction thresholds		Paradis, N.; Paradis, B.; Paradis, L.; Lacombe, J.; Roches, A. D.; Begin, P.		2017		Allergy, Asthma and Clinical Immunology. Conference: Canadian Society of Allergy and Clinical Immunology Annual Scientific Meeting	14				Exclusion reason: Wrong intervention
Safety profile of oral immunotherapy with cow's milk and hen's egg: A 10-year experience in controlled trials		Pajno, G.; Caminiti, L.; Chiera, F.; Crisafulli, G.; Salzano, G.; Arasi, S.; Passalacqua, G.				Allergy: European Journal of Allergy and Clinical Immunology	71		500-501		Exclusion reason: Wrong population
Dupilumab and Milk OIT for the Treatment of Cow's Milk Allergy		Nct		2019		https://clinicaltrials.gov/show/NCT04148352					Exclusion reason: Study protocol
Milk Desensitization in Children		Nct		2018		https://clinicaltrials.gov/show/NCT03644381					Exclusion reason: Study protocol
Study Using Xolair in Rush Multi Oral Immunotherapy in Multi Food Allergic Patients		Nct		2015		https://clinicaltrials.gov/show/NCT02643862					Exclusion reason: Wrong intervention
Swedish Study of Immunotherapy for Milk Allergy in Children		Nct		2019		https://clinicaltrials.gov/show/NCT03819556					Exclusion reason: Study protocol
Safety and efficacy of first versus subsequent foods oral immunotherapy		Nachshon, L.; Goldberg, M.; Levy, M.; Katz, Y.; Elizur, A.		2016		World Allergy Organization Journal. Conference: 4th WAO International Scientific Conference, WISC	10				Exclusion reason: No relevant outcome
Reduction of bone mineral density (BMD) in IgE-mediated Cow's milk protein (CMP) allergy and normalization after tolerance acquisition by oral immunotherapy		Nachshon, L.; Goldberg, M.; Elizur, A.; Levy, M. B.; Katz, Y.				Journal of Allergy and Clinical Immunology	131	2	AB98		Exclusion reason: No relevant outcome
The effectiveness and the safety of tiny dose oral immunotherapy for children with food allergy		Miyaji, Y.; Fukuie, T.; Narita, M.; Yang, L.; Irahara, M.; Ishikawa, F.; Miyata, M.; Mitsui, M.; Sato, M.; Saito, M.; Inagaki, S.; Yamamoto-Hanada, K.; Nomura, I.; Ohya, Y.				Allergy: European Journal of Allergy and Clinical Immunology	73		432		Exclusion reason: Wrong population
Safety of multiple allergen oral immunotherapy with and without adjunct omalizumab therapy		Mehrotra, A. K.; Dominguez, T. L.; Winterroth, L.; Sciancalepore, A.; Pineda, D.; Blakemore, A.; Woch, M.; Sampson, K.; Nadeau, K.				Annals of Allergy, Asthma and Immunology	109		A117		Exclusion reason: Wrong population
[Impact of confinement on the follow-up of oral immunotherapies: A multicentre study in the Île-de-France region]		Le-Thai, C.; Guiddir, T.; Stern, R.; Smilov, M.; Pigeot, J. C.; Merzouk, A.; Billard-Larue, C.; de Menibus, A. C.; Nemni, A.				Rev Fr Allergol (2009)					Exclusion reason: Wrong population
Clinical and immunological evolution of patients who failed milk-oral immunotherapy		Vasquez-Echeverri, E.; Argiz, L.; Mendez, P.; Escudero, C.; Rodriguez Del Rio, P.; Sanchez Garcia, S.; Ibanez, M.				Allergy: European Journal of Allergy and Clinical Immunology	72		334		Exclusion reason: Wrong study design
Life-threatening reactions to oral immunotherapy (OIT) in egg and cow0s milk (CM) allergic teenagers		Vazquez-Ortiz, M.; Giner, M. T.; Piquer, M.; Dominguez, O.; Alvaro, M.; Lozano, J.; Jimenez-Feijoo, R. M.; Plaza, A. M.				Allergy: European Journal of Allergy and Clinical Immunology	69		278		Exclusion reason: Case series < 5 pts
Single practice eight-year experience treating food allergy with oral immunotherapy		Wasserman, R.; Hague, A.; Pence, D.; Rolen, J.; Sugerman, R.; Silvers, S.; Kamili, Q.		2016		World Allergy Organization Journal. Conference: 4th WAO International Scientific Conference, WISC	10				Exclusion reason: No relevant outcome
Serological analysis of milk oral immunotherapy participants		Zhao, W. W.; Cohen, C.; Lejtenyi, D.; Ke, D.; Ben-Shoshan, M.; Mazer, B. D.		2019		Allergy, Asthma and Clinical Immunology. Conference	16				Exclusion reason: No relevant outcome
Characterization of milk-specific immunoglobulins of oral immunotherapy participants		Zhao, W. W.; Ke, D.; Cohen, C.; Lejtenyi, D.; Ben-Shoshan, M.; Grunebaum, E.; Upton, J.; Mazer, B.		2020		Journal of Immunology. Conference: Immunology Conference	204	1			Exclusion reason: No relevant outcome
Oral rush desensitization to cow milk. Following of desensitized patients during three years		Martorell Aragones, A.; Felix Toledo, R.; Cerda Mir, J. C.; Martorell Calatayud, A.				Allergologia et Immunopathologia	35	5	174-6		Exclusion reason: Case series < 5 pts
Immune profile after OIT in children with cow's milk allergy		Martins, C.; Correia, M.; Piedade, S.; Gaspar, A.; Mota, I.; Benito-Garcia, F.; Nunes, G.; Caeiro, I.; Borrego, L.				Allergy: European Journal of Allergy and Clinical Immunology	72		259-260		Exclusion reason: No relevant outcome
Oral desensitization in children with cow's milk allergy. [Portuguese]		Marino, E.				Revista Portuguesa de Imunoalergologia	17	1	85		Exclusion reason: FT not accessible
Oral immunotherapy in severe milk allergy in adults-results		Mantyla, J.; Hakulinen, A.; Helin, T.; Viitanen, H.; Voutilainen, H.; Westerhout, J.; Remington, B.; Kauppi, P.				Allergy: European Journal of Allergy and Clinical Immunology	72		488		Exclusion reason: No relevant outcome
Patient Characteristics Associated with Oral Immunotherapy Course and Adverse Events		Liu, M.; Kachru, R.; Lloret, M. G.				Journal of Allergy and Clinical Immunology	145		AB140		Exclusion reason: Wrong population
Diet instructions to increase the tolerated dose of an allergenic food for patients with non-anaphylactic food allergy		Kobayashi, T.; K; o, N.; Haneda, Y.; Yasui, M.; Maeda, T.; Hino, A.; Oda, N.; Sasaki, A.; Umemura, H.; Ito, K.				Allergy: European Journal of Allergy and Clinical Immunology	67		208		Exclusion reason: No relevant outcome
Does food oral immunotherapy impact the Body mass index of allergic children?		Larakeb, S. A.; Billard, C. L.; Tome, P.				Allergy: European Journal of Allergy and Clinical Immunology	75		147		Exclusion reason: Wrong population
Predictors of Persistent Milk Allergy in Children: A Retrospective Cohort Study		Koike, Y.; Sato, S.; Yanagida, N.; Asaumi, T.; Ogura, K.; Ohtani, K.; Imai, T.; Ebisawa, M.		2018		International Archives of Allergy & Immunology	175	3	177-180		Exclusion reason: Wrong intervention
Specific oral tolerance induction in food allergy in children: Efficacy and clinical patterns of reaction		Keet, C. A.; Wood, R. A.				Pediatrics	122		S192-S193		Exclusion reason: Wrong study design
Early immunotherapy with extensively heated cow0s milk and egg proteins (baked foods) is safe and may promote tolerance in food allergic toddlers		Kidon, M. I.; Ofek, M.; Deutch, M.; Forschmidt, R.; Yaron, M.; Shapira, I.; Steinberg, S.; Efrati, O.; Chiang, W. C.; Reshef, A.				Allergy: European Journal of Allergy and Clinical Immunology	69		384-385		Exclusion reason: Wrong population
Long-term improvement of dietary life and burden after rush oral immunotherapy		Ito, K.; Nakazato, T.; Iseki, N.; Takasato, Y.; Matsui, T.; Sugiura, S.; Umemura, H.				Allergy: European Journal of Allergy and Clinical Immunology	74		804		Exclusion reason: Wrong population
Food allergy quality of life (FAQOL) is improved for food oral immunotherapy (OIT) treated patients and their families		Hague, A. R.; Wasserman, R. L.; Ugerman, R. W.				Journal of Allergy and Clinical Immunology	129	2	AB29		Exclusion reason: Wrong population
Increased levels of Treg cells in food allergic children that became tolerant after specific oral tolerance induction protocol		Fuentes, V.; Alonso, E.; Zapatero, L.; Infante, S.; Lorente, R.; Munoz-Fern; ez, M.; Correa-Rocha, R.				Allergy: European Journal of Allergy and Clinical Immunology	66		455		Exclusion reason: No relevant outcome
Changes in skin prick-tests and serum specific IgE in patients under Cow's Milk Oral Immunotherapy (OIT): A 48 months follow-up evaluation		Freundt Serpa, N. P.; Gomez Garcia, I.; Serrano Garcia, I.; Fraga-Olvera, A.; Flores-Cruz, M. L.; Jaqueti Moreno, P.; Uriarte Vega, L.; Vazquez-Cortes, S.; Cerecedo Carballo, I.; Chaparro Briones, P.; Cimarra Alvarez-Lovell, M.; Fuentes-Aparicio, V.; Gonzalez-Gutierrez, M. L.; Larco Rojas, X.; Marchan Pinedo, N.; Marco Martin, G.; Robledo Echarren, T.; Rodriguez Alvarez, M.; Sanchez-Morillas, L.;…				Allergy: European Journal of Allergy and Clinical Immunology	74		877		Exclusion reason: No relevant outcome
Changes in quality of life of food-allergic children from initiation of oral immunotherapy, through updosing, upon reaching maintenance and after 6 months of follow-up		Epstein-Rigbi, N.; Goldberg, M. R.; Levy, M. B.; Nachshon, L.; Elizur, A.		2018		Journal of Allergy and Clinical Immunology	141		AB240		Exclusion reason: Wrong population
A comparison between the quality of life of children undergoing oral immunotherapy for food allergy and the quality of life depicted by their parents		Epstein-Rigbi, N.; Goldberg, M. R.; Levy, M. B.; Nachshon, L.; Binjamini, S.; Carmel-Gamily, M.; Golobov, K.; Elizur, A.				Allergy: European Journal of Allergy and Clinical Immunology	74		96		Exclusion reason: Wrong population
Regular intake of cow's milk with oral immunotherapy improves statures of children with milk allergies		Emura, S.; Yanagida, N.; Sato, S.; Nagakura, K. I.; Asaumi, T.; Okada, Y.; Koike, Y.; Ogura, K.; Iikura, K.; Ebisawa, M.				World Allergy Organ J	13	3	100108		Exclusion reason: No relevant outcome
Effect of cow's milk oral immunotherapy on patients' height		Emura, S.; Yanagida, N.; Sato, S.; Nagakura, K.; Asaumi, T.; Okada, Y.; Koike, Y.; Ogura, K.; Iikura, K.; Tomikawa, M.; Shukuya, A.; Ebisawa, M.				Allergy: European Journal of Allergy and Clinical Immunology	69		165		Exclusion reason: No relevant outcome
Oral immunotherapy for multiple foods in a pediatric allergy clinic setting		Eapen, A. A.; Lavery, W. J.; Siddiqui, J. S.; Lierl, M. B.				Annals of Allergy, Asthma, & Immunology	123	6	573-581.e3		Exclusion reason: Wrong population
The safety of multiple oral immunotherapy in phase one studies at a single center		Dominguez, T. L. R.; Mehrotra, A.; Wilson, S.; Winterroth, L.; Blakemore, A.; Sampson, K.; Nadeau, K.				Clinical and Translational Allergy	3		24DUMMY		Exclusion reason: Wrong intervention
Non-IgE-mediated food allergy: A tolerance induction protocol		Arede, C.; Cabral, A.; Piedade, S.; Morais-Almeida, M.				Clinical and Translational Allergy	3		39DUMMY		Exclusion reason: Wrong population
Real-life follow-up in cows milk immunotherapy: Clinical and serological data		Poza-Guedes, P.; Gonzalez-Perez, R.; Sanchez-Machin, I.; Matheu, V.				Journal of Allergy and Clinical Immunology	137	2	AB130		Exclusion reason: No relevant outcome
Author Correction: Oral immunotherapy combined with omalizumab for high-risk cow's milk allergy: a randomized controlled trial		Takahashi, M.; Soejima, K.; Taniuchi, S.; Hatano, Y.; Yamanouchi, S.; Ishikawa, H.; Irahara, M.; Sasaki, Y.; Kido, H.; Kaneko, K.				Sci Rep	8	1	12812		Exclusion reason: Wrong intervention
Office based oral desensitization of patients with anaphylactic sensitivity to foods is safe and effective		Wasserman, R. L.; Mansfield, L. E.; Gallucci, A. R.; Hutteman, H. R.; Ruvalcaba, A. M.; Long, N. A.; Pence, D. M.				Journal of Allergy and Clinical Immunology	125	2	AB59		Exclusion reason: Wrong population
Oral immunotherapy combined with omalizumab for high-risk cow's milk allergy: a randomized controlled trial		Takahashi, M.; Soejima, K.; Taniuchi, S.; Hatano, Y.; Yamanouchi, S.; Ishikawa, H.; Irahara, M.; Sasaki, Y.; Kido, H.; Kaneko, K.		2017		Scientific reports	7	1	17453		Exclusion reason: Wrong intervention
Safety and feasibility of slow low-dose oral immunotherapy		Sugiura, S.; Kitamura, K.; Tajima, N.; Takasato, Y.; Kato, T.; Tajima, I.; Ono, M.; Tagami, K.; Sakai, K.; Nakagawa, T.; Ito, K.				Allergy: European Journal of Allergy and Clinical Immunology	72		157		Exclusion reason: Wrong population
Double oral milk and egg immunotherapy		Zambrano Ibarra, G. A.; Mourelle, R.; Fern; ez, C. P.; Zapatero, L.; Fuentes-Aparicio, V.; Alonso-Lebrero, E.				Journal of Allergy and Clinical Immunology	135	2	AB25		Exclusion reason: No relevant outcome
Desensitization Success Rates For IgE-mediated Cow's Milk Allergy In Eosinophilic Esophagitis Patients		Sousa, A. F.; Torres, P.; Mendes, C.; Boufleur, K.; Salles-Cunha, P.; Yang, A.				Journal of Allergy and Clinical Immunology	145		AB140		Exclusion reason: Wrong intervention
Changes in biomarkers during a six-month oral immunotherapy intervention for cow's milk allergy		Salmivesi, S.; Paassilta, M.; Huhtala, H.; Nieminen, R.; Moilanen, E.; Korppi, M.		2016		Acta paediatrica	105	11	1349‐1354		Exclusion reason: No relevant outcome
Quality of life in patients during oral immunotherapy for food allergy		Rigbi, N. E.; Katz, Y.; Goldberg, M. R.; Levy, M. B.; Nachshon, L.; Elizur, A.				Journal of Allergy and Clinical Immunology	137	2	AB255		Exclusion reason: Wrong population
Specific oral tolerance induction in food allergy: Experience with 63 patients		Cortes, J.; Gil, J. A.; Fiol, M.; Riera, J. M.; Segura, E.; Pena, J. A.; Osona, B.; Figuerola, J.				Allergy: European Journal of Allergy and Clinical Immunology	70		298		Exclusion reason: Wrong population
Nutritional evaluation of patients with successful oral immunotherapy: A strongly recommended procedure		Aquilante, B. P.; Yonamine, G. H.; Toma, R. K.; Dorna, M. B.; Pastorino, A. C.; Castro, A. P. B. M.				Allergy: European Journal of Allergy and Clinical Immunology	74		801		Exclusion reason: No relevant outcome
Successful Oral Desensitization in Children with Cow's Milk Allergy: A Single Center's Real World Experience		Rosenberg, C.; Lierl, M.				Annals of Allergy, Asthma and Immunology	123		S51		Exclusion reason: Insufficient reporting
Omalizumab for patients refractory to milk oral immunotherapy		Demir, E.; Eren Akarcan, S.; Cigerci Gunaydin, N.; Ulusoy Severcan, E.; Kartal Ozturk, G.; Eski, A.; Gulen, F.				Allergy: European Journal of Allergy and Clinical Immunology	73		501		Exclusion reason: Wrong intervention
Exercise should be added to food challenge tests to predict anaphylaxis during oral tolerance induction for severe milk allergy patients		Kuzume, K.; Kuwabara, Y.; Koizumi, M.; Nishimura, K.; Murakami, Y.				Journal of Allergy and Clinical Immunology	131	2	AB82		Exclusion reason: Insufficient reporting
Utility and safety of the intermittent oral immunotherapy, step-up method, for severe food allergy patients		Kuzume, K.; Koizumi, M.; Okamoto, M.; Nishimura, K.; Asami, T.				Annals of Allergy, Asthma and Immunology	119		S78		Exclusion reason: No relevant outcome
Comparative safety and efficacy of sublingual and oral immunotherapy for milk allergy		Keet, C.; Thyagarajan, A.; Boden, S.; Driggers, S.; Hamilton, R.; Burks, A.; Wood, R.		2011		Journal of allergy and clinical immunology	127	2	AB71		Exclusion reason: Wrong intervention
Severe food allergy in children. Omalizumab as an alternative treatment to elimination diet		Peloche, M. P.; Macias, M. H.; Cepeda, S. T.; Gimeno, P. B.; Moreno, G. V. S.; Alvarez-Cuesta, E.		2011		Clinical and Translational Allergy. Conference: Food Allergy and Anaphylaxis Meeting	1				Exclusion reason: Wrong intervention
Experience with Omalizumab in Patients with Severe Cow's Milk Allergy		Levy, M.; Goldberg, M.; Nachshon, L.; Epstein-Rigbi, N.; Appel, M.; Katz, Y.; Elizur, A.				Journal of Allergy and Clinical Immunology	145		AB139		Exclusion reason: Wrong intervention
Tolerance to allergenic foods following food oral immunotherapy (FOIT)		Hague, A. R.; Wasserman, R. L.; Sugerman, R. W.; Silvers, S. K.				Journal of Allergy and Clinical Immunology	135	2	AB28		Exclusion reason: Wrong population
Omalizumab in children with severe allergic disease: A case series		Crisafulli, G.; Caminiti, L.; Chiera, F.; Arasi, S.; Salzano, G.; Panasiti, I.; Barbalace, A.; Pajno, G. B.		2019		Italian Journal of Pediatrics	45	1			Exclusion reason: Wrong intervention
Anti-IgE monoclonal antibody as a treatment of severe food allergy		Pena-Peloche, M.; Hinojosa-Macias, M.; De La Hoz-Caballer, B.; Terrados-Cepeda, S.; Farrarons-Llorente, L.; Alvarez-Cuesta, E.				Allergy: European Journal of Allergy and Clinical Immunology	66		65		Exclusion reason: Wrong intervention
Oral desensitization with cow's milk in cow's milk allergy. Pro!		Wuthrich, B.		1996		Monographs in Allergy	32		236-40		Exclusion reason: Wrong study design
Food allergy, from challenge to oral desensitization. [Italian]		Longo, G.; Barbi, E.; Meneghetti, R.; Borotto, G.; Zerial, M.; Tommasini, A.; Ventura, A.				Medico e Bambino	23	1	20-29		Exclusion reason: Wrong study design
Elimination diet and the development of multiple tree-nut allergies		Elizur, A.; Bollyky, J. B.; Block, W. M.				Pediatric Research	82	4	671-677		Exclusion reason: No relevant outcome
Erratum: author Correction: oral immunotherapy combined with omalizumab for high-risk cow's milk allergy: a randomized controlled trial (Scientific reports (2017) 7 1 (17453))				2018		Scientific reports	8	1	12812‐		Exclusion reason: No relevant outcome
Efficacy of oral immunotherapy in patients with multiple food allergies		Wilson, S. P.; Dominguez, T. L. R.; Sciancalepore, A.; Pineda, D.; Mehrotra, A.; Rubinstein, S. W.; Goldsobel, A. B.; Mulligan, M. J.; Bocian, R. C.; Cummings, N.; Nadeau, K.				Journal of Allergy and Clinical Immunology	131	2	AB93		Exclusion reason: Wrong population
Efficacy and safety of oral immunotherapy along with omalizumab in children with severe cow's milk allergy		Pajno, G. B.; Caminiti, L.; Crisafulli, G.; Arasi, S.; Porcaro, F.				Allergy: European Journal of Allergy and Clinical Immunology	70		181		Exclusion reason: Case series < 5 pts
Severe food allergy to cow's milk treated with oral immunotherapy along with Omalizumab		Pajno, G. B.; Caminiti, L.; Crisafulli, G.; Arasi, S.; Chiera, F.; Salzano, G.				Journal of Allergy and Clinical Immunology	135	2	AB259		Exclusion reason: Case series < 5 pts
Rush milk oral immunotherapy in combination with anti IgE therapy in patients with cow's milk allergy		Ortega-Camarero, M.; Dominguez Dominguez, E.; Mata Amado-Jacinto, H.; Rodriguez Del Rio, P.; Sanchez-Garcia, S.; Ibanez-S; in, M.				Allergy: European Journal of Allergy and Clinical Immunology	67		209		Exclusion reason: Case series < 5 pts
IFN-gamma-induced specific oral tolerance induction (ISOTI) of non-IgE-mediated food allergy with late eczematous reactions		Noh, G.; Lee, J.; Jin, H.; Noh, J.; Lee, W.; Lee, S.				Allergy: European Journal of Allergy and Clinical Immunology	64		568		Exclusion reason: Wrong population
Conditions for successful IFN-gamma-induced Specific oral tolerance induction (ISOTI) for IgE-mediated anaphylactic food allergy		Noh, G.				Allergy: European Journal of Allergy and Clinical Immunology	64		2		Exclusion reason: Wrong population
Anti-IgE-assisted desensitization to egg and cow's milk in patients refractory to conventional oral immunotherapy		Martorell-Calatayud, C.; Michavila-Gomez, A.; Martorell-Aragones, A.; Molini-Menchon, N.; Cerda-Mir, J. C.; Felix-Toledo, R.; De Las Marinas-Alvarez, M. D.				Pediatric Allergy & Immunology	27	5	544-6		Exclusion reason: Wrong intervention
Cross-desensitization to goat and sheep milk protein in cow's milk protein desensitized patients		Levy, M.; Nachshon, L.; Goldberg, M.; Elizur, A.; Katz, Y.				Journal of Allergy and Clinical Immunology	133	2	AB107		Exclusion reason: Wrong intervention
A randomized study in oral immunotherapy for food allergy by Ministry of Health, Labour and Welfare in JAPAN		Jprn, Umin		2010		http://www.who.int/trialsearch/Trial2.aspx?TrialID=JPRN-UMIN000003943					Exclusion reason: Study protocol
Comparison of effectiveness of daily intake and twice weekly intake in low dose oral immunotherapy for food allergy - investigator-blinded, randomized, parallel group controlled trial		Jprn, Umin		2017		http://www.who.int/trialsearch/Trial2.aspx?TrialID=JPRN-UMIN000026266					Exclusion reason: Study protocol
Efficacy and safety of omalizumab (anti-IgE monoclinal antibody) on oral immunotherapy for patients with cow's milk allergy (randomized control study)		Jprn, Umin		2014		http://www.who.int/trialsearch/Trial2.aspx?TrialID=JPRN-UMIN000015545					Exclusion reason: Study protocol
Efficacy and safety of slow and rush oral immunotherapy for patients with food allergy		Jprn, Umin		2015		http://www.who.int/trialsearch/Trial2.aspx?TrialID=JPRN-UMIN000019699					Exclusion reason: Study protocol
Oral Immunotherapy for Hen's Egg, Cow's Milk, and Wheat allergic children at outpatient clinic		Jprn, Umin		2013		http://www.who.int/trialsearch/Trial2.aspx?TrialID=JPRN-UMIN000011684					Exclusion reason: Study protocol
Oral Immunotherapy for Hen's Egg, Cow's Milk, and Wheat allergic children at outpatient clinic		Jprn, Umin		2014		http://www.who.int/trialsearch/Trial2.aspx?TrialID=JPRN-UMIN000013769					Exclusion reason: Study protocol
Randomized trial of ingestion method of oral immunotherapy for severe food allergic patients		Jprn, Umin		2018		http://www.who.int/trialsearch/Trial2.aspx?TrialID=JPRN-UMIN000033345					Exclusion reason: Study protocol
Rash Oral Immunotherapy for Hen's Egg, Cow's Milk, Wheat, and Peanut allergic children at inpatient department		Jprn, Umin		2013		http://www.who.int/trialsearch/Trial2.aspx?TrialID=JPRN-UMIN000011683					Exclusion reason: Study protocol
rush oral immunotherapy of milk allergy		Jprn, Umin		2013		http://www.who.int/trialsearch/Trial2.aspx?TrialID=JPRN-UMIN000012391					Exclusion reason: Study protocol
Slow Low-dose Oral Immunotherapy [SLOIT] for children with food allergies - non-randomized control trial		Jprn, Umin		2015		http://www.who.int/trialsearch/Trial2.aspx?TrialID=JPRN-UMIN000017416					Exclusion reason: Study protocol
Small amount induction oral Immunotherapy for Hen's Egg, Cow's Milk, Wheat, and Peanut allergic children		Jprn, Umin		2013		http://www.who.int/trialsearch/Trial2.aspx?TrialID=JPRN-UMIN000011202					Exclusion reason: Study protocol
The effect of oral immunotherapy for food allergy		Jprn, Umin		2017		http://www.who.int/trialsearch/Trial2.aspx?TrialID=JPRN-UMIN000029251					Exclusion reason: Study protocol
A randomized placebo-controlled study to explore novel immunotherapy for food allergy: effect of adjunctive TGF-rich food in a oral immunotherapy for milk allergy		Jprn, Umin		2016		http://www.who.int/trialsearch/Trial2.aspx?TrialID=JPRN-UMIN000024729					Exclusion reason: Study protocol
Efficacy and safety of TGF-rich food in oral Immunotherapy for milk allergy		jRCTs, Jprn		2019		http://www.who.int/trialsearch/Trial2.aspx?TrialID=JPRN-jRCTs031180391					Exclusion reason: Study protocol
Exposure Frequency of Allergen in oral ImmunoTherapy		jRCTs, Jprn		2019		http://www.who.int/trialsearch/Trial2.aspx?TrialID=JPRN-jRCTs041180050					Exclusion reason: Study protocol
Tokyo Oral Immunotherapy and Probiotics for Milk allergy (TOY) Study		jRCTs, Jprn		2019		http://www.who.int/trialsearch/Trial2.aspx?TrialID=JPRN-jRCTs031180180					Exclusion reason: Study protocol
A pilot study to examine the effect of adjunctive anti-IgE antibody on improving the efficacy and safety of oral immunotherapy for cow's milk allergy		Jprn, Umin		2015		http://www.who.int/trialsearch/Trial2.aspx?TrialID=JPRN-UMIN000018794					Exclusion reason: Study protocol
A pilot study to explore the efficacy and safety of jam oral immunotherapy with hypoallergenized cow's milk for children with cow's milk allergy		Jprn, Umin		2015		http://www.who.int/trialsearch/Trial2.aspx?TrialID=JPRN-UMIN000018372					Exclusion reason: Study protocol
A randomized controlled trial of low-dose oral immunotherapy for preschool-aged children with food allergy		Jprn, Umin		2020		http://www.who.int/trialsearch/Trial2.aspx?TrialID=JPRN-UMIN000041637					Exclusion reason: Study protocol
A randomized placebo-controlled study to explore novel immunotherapy for food allergy: effect of adjunctive TGF-rich food in a rush oral immunotherapy for milk allergy		Jprn, Umin		2015		http://www.who.int/trialsearch/Trial2.aspx?TrialID=JPRN-UMIN000016114					Exclusion reason: Study protocol
Efficacy and safety of oral immunotherapy combination with omalizumab for severe cow's milk allergy- follow up study		Jprn, Umin		2016		http://www.who.int/trialsearch/Trial2.aspx?TrialID=JPRN-UMIN000024397					Exclusion reason: Study protocol
Usefulness and safety of Omalizumab (anti-IgE monoclonal antibody) on oral immunotherapy for patients with severe food allergy		Jprn, Umin		2012		http://www.who.int/trialsearch/Trial2.aspx?TrialID=JPRN-UMIN000008688					Exclusion reason: Study protocol
Succesfull desensitization to cow's milk in combination with omalizumab		Jimenez, C. E.; Pena, Y.; Macias, J.; Cordova, G.; Moro, M.; Rosado, A.				Journal of Allergy and Clinical Immunology	137	2	AB130		Exclusion reason: Case series < 5 pts
Efficacy of oral immunotherapy and anti-IgE antibody-adjunctive treatment in patients with multiple food allergies		Dominguez, T. L. R.; Wilson, S. P.; Sciancalepore, A.; Pineda, D.; Mehrotra, A.; Rubinstein, S. W.; Goldsobel, A. B.; Mulligan, M. J.; Bocian, R. C.; Cummings, N.; Nadeau, K.				Journal of Allergy and Clinical Immunology	131	2	AB93		Exclusion reason: Wrong intervention
A randomized, double-blind, placebo-controlled study of milk oral immunotherapy for cow's milk allergy		Chhabra, S.; Jones, S. M.		2009		Pediatrics	124		S118		Exclusion reason: Wrong study design
Baked milk and baked egg oral immunotherapy		Chen, M.; L; , M.				Immunotherapy	9	15	1201-1204		Exclusion reason: Wrong study design
Safety of oral immunotherapy during maintenance phase: The effect of counseling on appearance of adverse events		Caminiti, L.; Salzano, G.; Crisafulli, G.; Barbalace, A.; Arasi, S.; Passalacqua, G.; Pajno, G. B.				Allergy: European Journal of Allergy and Clinical Immunology	72		369		Exclusion reason: Wrong population
Results of tretament of XOLAIR (omalizumab) associated with oral immunotherapy of cow's milk in anfilactic patient		C; on Morillo, R.; Burgos Montero, A. M.; Moreno Mata, E.; Ruiz Leon, M. B.; Gonzalez Sanchez, L. A.				Allergy: European Journal of Allergy and Clinical Immunology	69		537		Exclusion reason: Wrong intervention
Specific oral tolerance induction in children with very severe cow-milk allergy		Berti, I.; Barbi, E.; Longo, G.				Expert Rev Clin Immunol	4	4	407-9		Exclusion reason: No relevant outcome
Omalizumab combined with oral immunotherapy for the treatment of severe cow's milk allergy: Our 2-year-long experience		Arasi, S.; Caminiti, L.; Crisafulli, G.; Pajno, G. B.				Allergy: European Journal of Allergy and Clinical Immunology	72		740-741		Exclusion reason: Wrong intervention
Three cases of eosinophilic esophagitis (EoE) among 110 milk-allergic children treated with milk oral immunotherapy		Sanchez-Garcia, S.; Rodriguez Del Rio, P.; Escudero, C.; Martinez-Gomez, M.; Fermin, I.; Ibanez, M.				Allergy: European Journal of Allergy and Clinical Immunology	66		409-410		Exclusion reason: Case series < 5 pts
Safety and feasibility of oral immunotherapy to multiple allergens for food allergy		Begin, P.; Winterroth, L. C.; Dominguez, T.; Wilson, S. P.; Bacal, L.; Mehrotra, A.; Kausch, B.; Trela, A.; Hoyte, E.; O'Riordan, G.; Seki, S.; Blakemore, A.; Woch, M.; Hamilton, R. G.; Nadeau, K. C.		2014		Allergy, Asthma and Clinical Immunology	10	1			Exclusion reason: Wrong population
Impact of counselling on the safety profile of oral immunotherapy for food allergy during maintenance phase		Arasi, S.; Caminiti, L.; Crisafulli, G.; Passalacqua, G.; Pajno, G.		2017		Clinical and Translational Allergy. Conference: 5th Pediatric Allergy and Asthma Meeting, PAAM	8				Exclusion reason: Wrong population
Omalizumab in desensitization food techniques		Salguero, C. S.; Chacon, A. S.		2016		World Allergy Organization Journal. Conference: 4th WAO International Scientific Conference, WISC	10				Exclusion reason: Wrong intervention
Experience with omalizumab in patients with anaphylactic reactions to milk allergy		Ruano, F. J.; Prieto-Moreno Pfeifer, A.; Torres, I.; Blanca-Lopez, N.; Haroun, E.; Somoza, M. L.; Canto, G.				Allergy: European Journal of Allergy and Clinical Immunology	74		356		Exclusion reason: Wrong intervention
Safety and efficacy of a new sublingual-oral desensitisation protocol for cow's milk allergy		Piedade, S.; Santos, N.; Sampaio, G.; Gaspar, A.; Arede, C.; Borrego, L.; Santa-Marta, C.; Morais-Almeida, M.				Allergy: European Journal of Allergy and Clinical Immunology	67		206		Exclusion reason: Wrong intervention
Oral immunotherapy with omalizumab in patients with severe persistent allergy to cow ' s milk proteins		Penalver Hern; ez, M. J.; Moya, B.; Marin, L.; Crespo, J. F.; Dieguez, M. C.				Allergy: European Journal of Allergy and Clinical Immunology	75		524		Exclusion reason: Wrong intervention
Fair prioritization of patient referrals for oral immunotherapy in a public health system		Paradis, B.; Paradis, N.; Lacombe, J.; Paradis, L.; Roches, A. D.; Begin, P.		2017		Allergy, Asthma and Clinical Immunology. Conference: Canadian Society of Allergy and Clinical Immunology Annual Scientific Meeting	14				Exclusion reason: Wrong study design
Baked Milk Oral Immunotherapy for Cow's Milk Allergy		Nct		2018		https://clinicaltrials.gov/show/NCT03462030					Exclusion reason: Study protocol
Oral Immunotherapy in Cow's Milk Allergy (CMA) in Children : "Petit Lait" Study		Nct		2015		https://clinicaltrials.gov/show/NCT02465905					Exclusion reason: Study protocol
Safety of Oral Immunotherapy for Cow's Milk Allergy in School-aged Children		Nct		2011		https://clinicaltrials.gov/show/NCT01361347					Exclusion reason: Study protocol
Slow stepwise resolution protocol for children with food allergies		Mukaida, K.; Kusunoki, T.; Hiejima, I.; Nozaki, F.; Hayashi, A.; Kumada, T.; Miyajima, T.; Fujii, T.				Journal of Allergy and Clinical Immunology	131	2	AB89		Exclusion reason: Insufficient reporting
Oral Immunotherapy for Hen's Egg, Cow's Milk, and Wheat allergic children at outpatient clinic. To analyze the safety of causative food ingestion while their interval is gradually wider		Jprn, Umin		2013		http://www.who.int/trialsearch/Trial2.aspx?TrialID=JPRN-UMIN000011689					Exclusion reason: Study protocol
Effect of oral immunotherapy in preschool children with milk allergy; Trial for the detection of prospective markers for the effectiveness		Jprn, Umin		2011		http://www.who.int/trialsearch/Trial2.aspx?TrialID=JPRN-UMIN000005784					Exclusion reason: Study protocol
Oral Immunotherapy For Food Allergy (OIT) Effectively Desensitizes Most Infants and Young Children		Lie, D.; Wasserman, R.; Sugerman, R.; Ain Kamili, Q. U.; Rolen, J.; Pence, D.				Journal of Allergy and Clinical Immunology	145		AB76		Exclusion reason: Insufficient reporting
Oral immunotherapy and omalizumab for food allergy		Lefevre, S.; Kanny, G.				Allergy: European Journal of Allergy and Clinical Immunology	71		269		Exclusion reason: Wrong intervention
Sublingual and oral immunotherapy for milk allergy		Keet, C. A.; Thyagarajan, A.; Brereton, N.; Pack, A.; Hamilton, R. G.; Burks, A. W.		2010		Journal of allergy and clinical immunology.	125	2	AB128		Exclusion reason: Wrong intervention
oral desensitization therapy in children with food allergy		Jprn, Umin		2008		http://www.who.int/trialsearch/Trial2.aspx?TrialID=JPRN-UMIN000001268					Exclusion reason: Study protocol
Multicenter Oral Immunotherapy for Hen's Egg, Cow's Milk, and Wheat allergic children at outpatient clinic		Jprn, Umin		2012		http://www.who.int/trialsearch/Trial2.aspx?TrialID=JPRN-UMIN000009373					Exclusion reason: Study protocol
Oral immunotherapy for milk allergy increases the frequency of CD4+NKG2D+ T cells and CD4+CD25-CD127-T cells in peripheral blood		Inoue, Y.; Chiba, K.; Kato, I.; Morita, Y.; Yamaide, A.; Suzuki, S.; Arima, T.; Tomiita, M.; Hoshioka, A.; Shimojo, N.				Allergy: European Journal of Allergy and Clinical Immunology	68		42		Exclusion reason: No relevant outcome
Desensitization and tolerance in cow's milk allergy		Cigerci Gunaydin, N.; Demir, E.; Azarsiz, E.; Yilmaz Susluer, S.; Kutukculer, N.; Gunduz, C.; Gulen, F.; Aksu, G.; Tanac, R.				Allergy: European Journal of Allergy and Clinical Immunology	72		260		Exclusion reason: No relevant outcome
Improvement of safety during the induction and maintenance phase of oral immunotherapy with cow's milk and egg when assisted with omalizumab		Blasco-Valero, C.; Galvan-Blasco, P.; Garriga-Baraut, T.; Vila-Indurain, B.		2017		Clinical and Translational Allergy. Conference: 5th Pediatric Allergy and Asthma Meeting, PAAM	8				Exclusion reason: Wrong intervention
Safety of Oral Immunotherapy Associated With Omalizumab In Severe Cow's Milk Allergy		Sousa, A. F.; Yang, A.; Mendes, C. G.; Boufleur, K.; Torres, P.; Salles-Cunha, P.				Journal of Allergy and Clinical Immunology	145		AB133		Exclusion reason: Wrong intervention
Prolonged exposure to sublingual immunotherapy improves safety of oral immunotherapy		Seopaul, S.; Keet, C. A.; Frischmeyer-Guerrerio, P. A.; Thyagarajan, A.; Schroeder, J. T.; Hamilton, R.; Boden, S.; Steele, P.; Driggers, S.; Burks, A. W.; Wood, R. A.				Journal of Allergy and Clinical Immunology	129	2	AB126		Exclusion reason: Wrong intervention
Allergy to goat's and sheep's milk in a population of cow's milk-allergic children treated with oral immunotherapy		Rodriguez del Rio, P.; Sanchez-Garcia, S.; Escudero, C.; Pastor-Vargas, C.; Sanchez Hern; ez, J. J.; Perez-Rangel, I.; Ibanez, M. D.				Pediatric Allergy & Immunology	23	2	128-32		Exclusion reason: Wrong intervention
Safety and efficacy of a sublingual-oral desensitization protocol in cow's milk allergy treatment		Piedade, S.; Sampaio, G.; Gaspar, A.; Arede, C.; Borrego, L. M.; Santa-Marta, C.; Morais-Almeida, M.				Clinical and Translational Allergy	3		43DUMMY		Exclusion reason: Wrong intervention
Rapid oral desensitization in combination with omalizumab therapy in patients with cow's milk allergy		Nadeau, K. C.; Schneider, L. C.; Hoyte, L.; Borras, I.; Umetsu, D. T.				Journal of Allergy & Clinical Immunology	127	6	1622-4		Exclusion reason: Wrong intervention
Pretreatment with omalizumab permits rapid oral desensitization for cow's milk allergy		Nadeau, K. C.; Schneider, L. C.; Hoyte, E.; Borras, I.; Umetsu, D. T.				Journal of Allergy and Clinical Immunology	127	2	AB2		Exclusion reason: Wrong intervention
Oral Immunotherapy and Anti-IgE Antibody-Adjunctive Treatment for Food Allergy		Nadeau, K. C.; Kohli, A.; Iyengar, S.; DeKruyff, R. H.; Umetsu, D. T.				Immunology and Allergy Clinics of North America	32	1	111-133		Exclusion reason: Wrong study design
Baked Egg and Milk Exposure as Immunotherapy in Food Allergy		Leonard, S. A.				Current Allergy & Asthma Reports	16	4	32		Exclusion reason: Wrong study design
Patient and parent perspectives on quality of life during participation in a study of rapid oral desensitization with omalizumab therapy in patients with milk allergy		LeBovidge, J. S.; Haskell, S.; Borras, I.; Hoyte, E.; Umetsu, D. T.; Nadeau, K. C.; Schneider, L. C.				Journal of Allergy and Clinical Immunology	129	2	AB30		Exclusion reason: Wrong intervention
Analysis of the use of omalizumab in oral tolerance induction for high-risk food allergies in children		Larrosa Garcia, M.; Jimenez-Lozano, I.; Blasco-Valero, C.; Canete-Ramirez, C.; Garriga-Baraut, M. T.; Garcia-Palop, B. M.; Vila-Indurain, B. R.; Clemente-Bautista, S.; Cabanas-Poy, M. J.				European Journal of Hospital Pharmacy	26		A132		Exclusion reason: Wrong intervention
Evaluation of a standardized bakery product (SUTMEK) as a potential tool for baked milk tolerance and immunotherapy research studies		Kiykim, A.; Karakoc-Aydiner, E.; Gunes, E.; Nain, E.; Ogulur, I.; Aktac, S.; Bicer, A. H.; Baris, S.; Ozen, A.				Allergy: European Journal of Allergy and Clinical Immunology	73		122-123		Exclusion reason: Wrong intervention
The safety and efficacy of sublingual and oral immunotherapy for milk allergy		Keet, C. A.; Frischmeyer-Guerrerio, P. A.; Thyagarajan, A.; Schroeder, J. T.; Hamilton, R. G.; Boden, S.; Steele, P.; Driggers, S.; Burks, A. W.; Wood, R. A.		2011		Journal of Allergy and Clinical Immunology.					Exclusion reason: Wrong intervention
Study on the effect of oral tolerance induction by early ingestion of powdered milk		Jprn, Umin		2017		http://www.who.int/trialsearch/Trial2.aspx?TrialID=JPRN-UMIN000028846					Exclusion reason: Study protocol
Oral immunotherapy (OIT) of food allergy (FA) successfully desensitizes most patients		Gallucci, A. R.; Wasserman, R. L.; Sugerman, R. W.; Mireku-Akomeah, N.; Pence, D. M.; Long, N. A.				Journal of Allergy and Clinical Immunology	127	2	AB25		Exclusion reason: Insufficient reporting
Rush oral immunotherapy (rush OIT) for school-age children with severe wheat allergy		Yamaide, A.; Akiba, Y.; Misumi, S.; Tomiita, M.; Hoshioka, A.; Yamamoto, T.; Yamaide, F.; Inoue, Y.; Arima, T.; Shimojo, N.				Allergy: European Journal of Allergy and Clinical Immunology	69		165		Exclusion reason: Wrong population
A pilot study of interferon-gamma-induced specific oral tolerance induction (ISOTI) for immunoglobulin E-mediated anaphylactic food allergy		Noh, G.; Lee, S. S.				Journal of Interferon & Cytokine Research	29	10	667-75		Exclusion reason: Wrong intervention
